# Supplementary material for: Dynamics of Elliptical Magnetic Skyrmion in Defective Racetrack
Source: Nanomaterials (Basel). 2024 Feb 4;14(3):312. doi: 10.3390/nano14030312 (PMC10857043; doi:10.3390/nano14030312)
Supplement: Supplementary file 1 [file nanomaterials-14-00312-s001.zip]

Archive with 1 entries (1 files):
- nanomaterials-2824808-supplementary.pdf
